# Supplementary material for: Detection of Human Papillomavirus in Urogenital Swabs from Male Patients in Northern Serbia
Source: Pathogens. 2025 Jun 3;14(6):558. doi: 10.3390/pathogens14060558 (PMC12195706; doi:10.3390/pathogens14060558)
Supplement: Supplementary file 1 [file pathogens-14-00558-s001.zip]

Archive with 1 entries (1 files):
- pathogens-3545252-supplementary.pdf
